# Supplementary material for: Elevated pulmonary arterial pressure in Zucker diabetic fatty rats
Source: PLoS One. 2019 Jan 28;14(1):e0211281. doi: 10.1371/journal.pone.0211281 (PMC6349336; doi:10.1371/journal.pone.0211281)
Supplement: S1 File — (XLSX) [file pone.0211281.s001.xlsx]

## Sheet: Figure 1
	Figure 1B		PA pressure
			ZL			ZDF
			Systolic	Diastolic	Mean	Systolic	Diastolic	Mean
			14.5141	5.60538	10.2232	21.9322	11.1043	16.2625
			11.687	6.01861	8.812	20.2031	12.8	16.4335
			17.9023	8.35564	12.8448	20.1981	9.34625	14.6418
			15.1632	8.45551	11.8671	21.7761	10.5903	15.8692
			15.9335	4.95246	10.3232	20.3529	10.6964	15.2047
			16.519	8.16089	12.5797	20.7387	9.056	14.1672
	Figure 1C		Systemic pressure
			ZL			ZDF
			Systolic	Diastolic	Mean	Systolic	Diastolic	Mean
			117.184	92.2297	105.113	149.24	103.027	123.791
			96.1081	80.3595	87.9122
			115.514	82.9216	98.8406	139.123	98.5833	118.032
			95.0057	72.6194	82.3155	149.787	94.5202	118.82
			114.268	89.3988	102.142	154.556	109.353	130.608
			109.138	80.8144	95.4788	158.583	96.7831	123.157
	Figure 1D		Pulse pressure
			ZL			ZDF
			Systemic	Pulmonary		Systemic	Pulmonary
			24.954	8.90869		46.2139	10.8278
			15.7485	5.66843			7.4031
			32.5924	9.54663		40.5401	10.8518
			22.3864	6.70773		55.2673	11.1858
			24.8692	10.981		45.2033	9.65649
			28.3231	8.35814		61.7995	11.6827
	Figure 1E		Heart rate
			ZL			ZDF
			269			185
			315			240
			236			223
			266			165
			234			219
			246			150
	Figure 1F		Rate pressure product
			ZL			ZDF
			Systemic	Pulmonary		Systemic	Pulmonary
			3.90428	31.5224		4.05745	27.6095
			3.68141	30.274		4.84874
			4.22493	27.2613		4.50418	31.0245
			4.03342	25.2715		3.59306	24.7149
			3.72844	26.7387		4.45728	33.8478
			4.06368	26.8478		3.1108	23.7874

## Sheet: Figure2
	Figure 2A		Weight
			ZL			ZDF
			RV	LV+S		RV	LV+S
			0.1779	0.7318		0.2283	0.8121
			0.1709	0.7945		0.2315	0.8448
			0.205	0.8183		0.2059	0.8263
			0.2464	0.938		0.2352	0.8708
			0.1911	0.7744		0.2465	0.903
			0.1841	0.7736		0.2498	0.92
	Figure 2B		Fulton
			ZL			ZDF
			0.243099			0.281123
			0.215104			0.274029
			0.250519			0.249183
			0.262687			0.270097
			0.246772			0.272979
			0.237978			0.271522

## Sheet: Figure3
		Figure 3B		% muscularization
				ZL			ZDF
				Muscular	Partially Muscular	Non Muscular	Muscular	Partially Muscular	Non Muscular
				33.6634	41.5842	24.7525	46.4286	33.9286	19.6429
		Figure 3C,D		Histology
				ZL			ZDF
				Lumen	Thickness		Lumen	Thickness
				23.7405	6.6696		32.879	7.9003
				9.35712	6.749		27.9124	8.58512
				20.7804	8.07895		55.209	8.43625
				24.9324	5.03198		42.4944	8.51565
				26.6608	8.28738		29.5415	16.4953
				38.5807	13.498		22.7869	21.0906
				41.66	15.8006		34.9054	9.6868
				46.3883	7.84075		55.8845	9.89522
				27.5548	6.4711		20.2042	16.9023
				30.1971	9.41883		31.3096	7.67202
				39.0973	12.9422		36.2166	18.5598
				51.2158	9.6074		26.2834	8.10872
				37.1106	8.87295		23.5021	9.42875
				28.3098	7.20555		35.0644	14.1431
				22.469	7.07653		28.5482	14.3416
				48.1763	8.03925		26.8198	8.50572
				54.5335	8.23775		12.0391	7.39412
				30.3759	8.50572		39.0973	13.5178
							19.7473	5.96493
							25.151	8.4958
							24.7338	7.07653
							24.6742	9.07145
							30.952	15.2746
							16.4495	21.2891
							39.5542	11.7711
							44.9579	10.3021
							45.0175	11.9199
							52.7058	9.70665
							35.1836	11.7115
							60.2352	9.20048
							45.9711	7.41397

## Sheet: Figure4
	Figure 4A		KCl
			ZL			ZDF
			1.479	1.372		1.729	1.576
			1.374	1.791		1.603	1.901
			1.275	1.185		0.94	1.591
			1.558	1.477		2.109	1.657
						1.91	2.09
	Figure 4B		Phen
			ZL										ZDF
			-9	-8.5	-8	-7.5	-7	-6.5	-6	-5.5	-5		-9	-8.5	-8	-7.5	-7	-6.5	-6	-5.5	-5
			-0.01	0.009	0.041	0.14	0.326	0.48	0.686	0.777	0.777		0.006	0.01	0.041	0.132	0.319	0.47	0.659	0.823	0.823
			0.113	0.12	0.169	0.309	0.521	0.711	0.818	0.894	1.049		0.032	0.065	0.133	0.356	0.657	0.93	1.122	1.265	1.403
			-0.004	-0.004	0.026	0.116	0.31	0.411	0.552	0.775	0.954		0.006	0.012	0.042	0.109	0.22	0.302	0.389	0.428	0.495
			-0.08	-0.119	-0.106	-0.08	0.017	0.097	0.258	0.436	0.562		0.051	0.126	0.252	0.402	0.549	0.574	0.618	0.689	0.771
													-0.011	-0.024	-0.02	0.005	0.075	0.13	0.229	0.346	0.513
	Figure 4C		5HT
			ZL								ZDF
			-7.5	-7	-6.5	-6	-5.5	-5	-4.5		-7.5	-7	-6.5	-6	-5.5	-5	-4.5
			0.01	0.082	0.09	0.16	0.263	0.551	0.764		0	0.024	0.054	0.252	0.559	1.019	1.294
			0.044	0.088	0.186	0.28	0.439	0.687	0.825		0.016	0.058	0.15	0.327	0.605	1.031	1.262
			0.02	0.046	0.101	0.209	0.42	0.719	0.719		0.012	0.026	0.094	0.179	0.356	0.534	0.568
			0.076	0.109	0.186	0.3	0.571	0.956	0.971		0.065	0.156	0.362	0.659	1.098	1.098	0.809
		bis	0.045	0.196	0.17	0.289	0.411	0.685	0.887		0.046	0.098	0.171	0.383	0.648	1.022	1.022
		bis	0.045	0.089	0.184	0.339	0.626	0.993	1.094	bis	-0.003	0.017	0.025	0.092	0.228	0.607	1.343
		bis	0.021	0.045	0.079	0.143	0.298	0.654	0.686	bis	0.017	0.042	0.11	0.257	0.519	0.975	1.24
		bis	0.006	0.046	0.184	0.503	0.575	0.832	1.088	bis	-0.026	-0.029	-0.009	0.076	0.24	0.701	1.089
										bis	0.075	0.139	0.278	0.507	0.864	0.864	0.791
										bis	0.121	0.155	0.172	0.342	0.655	0.977	1.035
		-9	0	0	0	0	0	0	0	0
		-8	0	0	0	0	0	0	0	0
		-7	0.46	8.33	13.59	12.96	0.21	6.37	19.39	14.5
		-6	15.85	30.44	48.88	44.94	9.65	28.06	49.62	44.2
		-5	25.32	40.31	62.66	57.59	12.19	39.61	61.81	55.29

## Sheet: Figure5
	Figure 5A		5HT
			ZL						ZDF
			-9	-8	-7	-6	-5		-9	-8	-7	-6	-5
			0	0	0.46	15.85	25.32		0	0	3.63	31.82	50.44
			0	0	8.33	30.44	40.31		0	0	6.34	47.04	62.64
			0	0	13.59	48.88	62.66		0	0	-0.01	28.94	33.51
			0	0	12.96	44.94	57.59		0	0	13.15	31.74	51.34
		bis	0	0	0.21	9.65	12.19		0	0	6.59	31.7	50.58
		bis	0	0	6.37	28.06	39.61	bis	0	0	1.87	27.12	47.04
		bis	0	0	19.39	49.62	61.81	bis	0	0	0	20.64	42.31
		bis	0	0	14.5	44.2	55.29	bis	0	0	0	10.32	3.17
								bis	0	0	19.13	61.49	73.78
								bis	0	0	8.82	25.22	30.1
	Figure 5B		eNOS
			ZL						ZDF
			1.83						0.45
			0.82						0.69
			0.41						0.45
			0.9						0.27
			1.14						0.72
			0.9						1.6
	Figure 5C		Phen
			ZL										ZL +1400W
			-9	-8.5	-8	-7.5	-7	-6.5	-6	-5.5	-5		-9	-8.5	-8	-7.5	-7	-6.5	-6	-5.5	-5
			-0.01	0.009	0.041	0.14	0.326	0.48	0.686	0.777	0.777		0.117	0.141	0.162	0.236	0.377	0.553	0.761	0.899	0.899
			0.113	0.12	0.169	0.309	0.521	0.711	0.818	0.894	1.049		0.132	0.167	0.213	0.313	0.621	0.901	1.109	1.282	1.42
			-0.004	-0.004	0.026	0.116	0.31	0.411	0.552	0.775	0.954		0.074	0.074	0.108	0.176	0.372	0.589	0.783	0.938	0.938
			-0.08	-0.119	-0.106	-0.08	0.017	0.097	0.258	0.436	0.562		-0.006	-0.006	-0.002	0.021	0.129	0.283	0.446	0.599	0.714
	Figure 5D		Phen
			ZDF										ZDF +1400W
			-9	-8.5	-8	-7.5	-7	-6.5	-6	-5.5	-5		-9	-8.5	-8	-7.5	-7	-6.5	-6	-5.5	-5
			0.006	0.01	0.041	0.132	0.319	0.47	0.659	0.823	0.823		0.148	0.169	0.228	0.41	0.768	1.06	1.376	1.682	1.682
			0.032	0.065	0.133	0.356	0.657	0.93	1.122	1.265	1.403		0.105	0.145	0.18	0.299	0.493	0.727	0.905	1.058	1.274
			0.006	0.012	0.042	0.109	0.22	0.302	0.389	0.428	0.495		0.153	0.145	0.206	0.349	0.521	0.695	0.821	0.935	1.162
			0.051	0.126	0.252	0.402	0.549	0.574	0.618	0.689	0.771		0.069	0.138	0.331	0.449	0.603	0.704	0.942	1.248	1.248
			-0.011	-0.024	-0.02	0.005	0.075	0.13	0.229	0.346	0.513		-0.026	-0.058	-0.064	-0.074	0.009	0.105	0.36	0.656	0.753
	Figure 5E		iNOS
			ZL						ZDF
			1.07						0.73
			0.68						1.48
			0.45						0.77
			1.07						0.82
			1.7						1.28
			1.03						2.33

## Sheet: Figure 6
	Figure 6A		BMPR2
			ZL		ZDF
			1.13728		0.655858
			0.609635		0.796395
			1.07965		0.867695
			1.26045		1.019
			1.14112		0.640789
			0.928791		0.522564
	Figure 6B		KCNA5
			ZL		ZDF
			0.215453		0.131392
			0		0.075238
			5.29448		1.18504
			1.32011		0.459917
			0.48015		0.142584
			1.38305		0.152079
	Figure 6C		kcnl3
			ZL		ZDF
			1.15576		0.63417
			0.238934		1.02074
			0.890028		4.01659
			1.72735		1.97231
			2.31752		1.16972
			1.01635		0.985794
	Figure 6D		kcnq1
			ZL		ZDF
			0.275844		0.530812
			0.346172		1.21658
			1.55781		2.42796
			1.82792		3.16062
			1.82102		0.712753
			2.01958		0.904221
	Figure 6E		kcnq4
			ZL		ZDF
			0.278628		0.28278
			0.56726		0.472215
			1.08514		1.27014
			1.35166		1.26559
			1.02225		0.637698
			4.21972		0.227409
	Figure 6F		knq5
			ZL		ZDF
			0.422656		0.561897
			0.500883		1.23827
			1.14099		1.25286
			1.33495		1.61262
			1.77643		0.95235
			1.74576		0.588035
